# Supplementary material for: Computational Insights into the Structural Dynamics of MDA5 Variants Associated with Aicardi–Goutières Syndrome and Singleton–Merten Syndrome
Source: Biomolecules. 2021 Aug 21;11(8):1251. doi: 10.3390/biom11081251 (PMC8393256; doi:10.3390/biom11081251)
Supplement: Supplementary file 1 [file biomolecules-11-01251-s001.zip]

Archive with 1 entries (1 files):
- biomolecules-1320076-supplementary.pdf
